# Supplementary material for: Epithelial SLPI expression in severe inflammatory bowel disease relates to high IL-17 and neutrophil programming
Source: JCI Insight. 2026 Mar 10;11(8):e197126. doi: 10.1172/jci.insight.197126 (PMC13135391; doi:10.1172/jci.insight.197126)
Supplement: Supporting data values [file jciinsight-11-197126-s154.xlsx]

## Sheet: Fig 1a
week	genotype	relative_expression_SLPI_cycloA	average_for_plotting
2	wildtype	0.0290188	0.105984
2	wildtype	0.115302	0.105984
2	wildtype	0.086369	0.105984
2	wildtype	0.0314677	0.105984
2	wildtype	0.267762	0.105984
2	knockout	0.258443	0.246765
2	knockout	0.245069	0.246765
2	knockout	0.236783	0.246765
4	wildtype	0.0919516	0.0949798
4	wildtype	0.100119	0.0949798
4	wildtype	0.100783	0.0949798
4	wildtype	0.0870652	0.0949798
4	knockout	0.995008	1.00736
4	knockout	1.07008	1.00736
4	knockout	1.11697	1.00736
4	knockout	0.847385	1.00736
8	wildtype	0.0769032	0.110338
8	wildtype	0.123722	0.110338
8	wildtype	0.126276	0.110338
8	wildtype	0.114452	0.110338
8	knockout	0.670858	0.593855
8	knockout	0.427963	0.593855
8	knockout	0.681911	0.593855
8	knockout	0.594685	0.593855

## Sheet: Fig 1c
day	tissue damage	histological_changes_colon
5	0	0
10	2	4
5	1	2
10	2	4
5	1	2
10	3	6
untreated	0	0
untreated	0	0
untreated	0	0
10	2	5
10	0	1
10	0	2
10	2	4
10	2	5
36	2	4
36	1	2
36	1	3
36	0	1

## Sheet: Fig 1d
day	location	relative_expression_SLPI_cycloA	average_for_plotting
5	distal	0.00195538	0.00958159
5	distal	0.0253774	0.00958159
5	distal	0.00141201	0.00958159
10	distal	0.0279865	0.0854919
10	distal	0.0520602	0.0854919
10	distal	0.122033	0.0854919
10	distal	0.186618	0.0854919
10	distal	0.104499	0.0854919
10	distal	0.0346062	0.0854919
10	distal	0.0592543	0.0854919
10	distal	0.0968785	0.0854919
0	distal	0.00315714	0.00428776
0	distal	0.00546954	0.00428776
0	distal	0.00423661	0.00428776
36	distal	0.0106567	0.00985
36	distal	0.0110511	0.00985
36	distal	0.010886	0.00985
36	distal	0.00680607	0.00985

## Sheet: Fig 1e
day	faecal_SLPI_protein	average_for_plotting
1	0.76	0.75
1	0.54	0.75
1	1.39	0.75
1	0.72	0.75
1	0.42	0.75
1	0.67	0.75
2	1.11	0.923333
2	0.87	0.923333
2	0.27	0.923333
2	1.21	0.923333
2	0.96	0.923333
2	1.12	0.923333
3	0.7	0.805
3	0.95	0.805
3	0.69	0.805
3	0.79	0.805
3	0.84	0.805
3	0.86	0.805
4	1.26	1.41833
4	1.38	1.41833
4	1.96	1.41833
4	0.73	1.41833
4	1.96	1.41833
4	1.22	1.41833
5	0.76	1.33833
5	1.1	1.33833
5	2.99	1.33833
5	0.8	1.33833
5	1.15	1.33833
5	1.23	1.33833
6	1.71	2.18333
6	1.59	2.18333
6	3.25	2.18333
7	2.41	5.32667
7	2.11	5.32667
7	11.46	5.32667
8	5.13	7.27
8	2.76	7.27
8	13.92	7.27
9	4.16	4.16
10	0.94	2.3
10	4.59	2.3
10	1.37	2.3

## Sheet: Fig 2c
sample	diagnosis	biopsy_location	inflamedOrNoninflamed	SLPImeasured_in_log10					sample	diagnosis	biopsy_location	inflamedOrNoninflamed	SLPImeasured_in_log10
individual_2	CD	1_ileum	non-inflamed	-2.88603					individual_1	CD	2_colon	non-inflamed	-1.58451
individual_2	CD	1_ileum	inflamed	-2.22808					individual_1	CD	2_colon	inflamed	-1.18055
individual_4	UC	1_ileum	non-inflamed	-3.27302					individual_2	CD	2_colon	non-inflamed	-1.59721
individual_4	UC	1_ileum	inflamed	-1.90067					individual_2	CD	2_colon	inflamed	-1.30904
individual_6	CD	1_ileum	non-inflamed	-2.62776					individual_4	UC	2_colon	non-inflamed	-2.13942
individual_6	CD	1_ileum	inflamed	-2.67073					individual_5	CD	2_colon	inflamed	-1.6454
individual_7	IBD-neg	1_ileum	non-inflamed	-3.3373					individual_5	CD	2_colon	non-inflamed	-1.88973
individual_8	IBD-neg	1_ileum	non-inflamed	-3.3373					individual_6	CD	2_colon	non-inflamed	-1.82452
individual_10	UC	1_ileum	inflamed	-1.66208					individual_7	IBD-neg	2_colon	non-inflamed	-1.9736
individual_11	UC	1_ileum	non-inflamed	-2.12361					individual_8	IBD-neg	2_colon	non-inflamed	-2.48598
individual_13	CD	1_ileum	non-inflamed	-3.01909					individual_9	IBD-neg	2_colon	non-inflamed	-1.79249
individual_14	CD	1_ileum	non-inflamed	-3.30277					individual_10	UC	2_colon	inflamed	-0.837764
individual_14	CD	1_ileum	inflamed	-2.57089					individual_11	UC	2_colon	inflamed	-1.12751
individual_15	CD	1_ileum	non-inflamed	-2.76853					individual_12	CD	2_colon	inflamed	-1.46423
individual_17	CD	1_ileum	non-inflamed	-2.54031					individual_12	CD	2_colon	non-inflamed	-1.03638
individual_17	CD	1_ileum	inflamed	-2.17015					individual_13	CD	2_colon	inflamed	-1.29578
individual_18	UC	1_ileum	non-inflamed	-3.16749					individual_13	CD	2_colon	non-inflamed	-1.65656
individual_19	CD	1_ileum	non-inflamed	-2.66184					individual_14	CD	2_colon	non-inflamed	-1.92625
individual_20	UC	1_ileum	non-inflamed	-2.6751					individual_15	CD	2_colon	inflamed	-1.81786
individual_22	CD	1_ileum	inflamed	-2.04767					individual_16	UC	2_colon	non-inflamed	-2.0052
individual_23	UC	1_ileum	non-inflamed	-2.01932					individual_16	UC	2_colon	inflamed	-1.024
individual_24	UC	1_ileum	non-inflamed	-3.16749					individual_17	CD	2_colon	inflamed	-1.45897
individual_25	UC	1_ileum	non-inflamed	-2.86217					individual_17	CD	2_colon	non-inflamed	-1.61447
individual_26	UC	1_ileum	non-inflamed	-2.89449					individual_18	UC	2_colon	non-inflamed	-1.90698
individual_27	CD	1_ileum	non-inflamed	-2.70763					individual_18	UC	2_colon	inflamed	-1.0819
individual_28	CD	1_ileum	inflamed	-2.03201					individual_19	CD	2_colon	inflamed	-1.3272
individual_29	CD	1_ileum	inflamed	-0.838128					individual_19	CD	2_colon	non-inflamed	-1.77564
individual_30	UC	1_ileum	non-inflamed	-2.55838					individual_20	UC	2_colon	non-inflamed	-1.79959
individual_31	IBD-neg	1_ileum	non-inflamed	-3.00789					individual_20	UC	2_colon	inflamed	-0.469877
individual_32	CD	1_ileum	inflamed	-1.3227					individual_21	UC	2_colon	inflamed	-0.677592
individual_33	CD	1_ileum	inflamed	-2.08914					individual_22	CD	2_colon	inflamed	-1.04683
individual_34	UC	1_ileum	inflamed	-1.99437					individual_22	CD	2_colon	non-inflamed	-0.628435
individual_36	CD	1_ileum	inflamed	-1.81113					individual_23	UC	2_colon	inflamed	-0.808476
individual_37	UC	1_ileum	non-inflamed	-2.8916					individual_24	UC	2_colon	inflamed	-1.13258
individual_38	CD	1_ileum	inflamed	-1.74528					individual_25	UC	2_colon	inflamed	-1.17952
individual_38	CD	1_ileum	non-inflamed	-2.41178					individual_25	UC	2_colon	non-inflamed	-1.83513
individual_39	UC	1_ileum	non-inflamed	-2.98005					individual_26	UC	2_colon	non-inflamed	-1.67328
individual_40	CD	1_ileum	non-inflamed	-2.53835					individual_27	CD	2_colon	non-inflamed	-1.28401
individual_40	CD	1_ileum	inflamed	-1.84354					individual_27	CD	2_colon	inflamed	-0.639628
individual_41	UC	1_ileum	non-inflamed	-2.23931					individual_28	CD	2_colon	inflamed	-1.09959
individual_42	IBD-neg	1_ileum	non-inflamed	-2.34732					individual_28	CD	2_colon	inflamed	-0.657852
individual_44	IBD-neg	1_ileum	non-inflamed	-2.52368					individual_29	CD	2_colon	inflamed	-0.936901
individual_46	UC	1_ileum	non-inflamed	-2.93219					individual_29	CD	2_colon	non-inflamed	-0.580566
individual_47	CD	1_ileum	inflamed	-1.46741					individual_30	UC	2_colon	inflamed	-1.73588
individual_48	IBD-neg	1_ileum	non-inflamed	-2.7535					individual_30	UC	2_colon	non-inflamed	-0.711817
individual_49	UC	1_ileum	non-inflamed	-2.00314					individual_31	IBD-neg	2_colon	non-inflamed	-1.5004
									individual_32	CD	2_colon	inflamed	-1.10394
									individual_32	CD	2_colon	non-inflamed	-1.45458
									individual_33	CD	2_colon	non-inflamed	-1.2886
									individual_33	CD	2_colon	inflamed	-1.12915
									individual_34	UC	2_colon	inflamed	-1.10166
									individual_35	UC	2_colon	inflamed	-0.985167
									individual_35	UC	2_colon	inflamed	-0.79662
									individual_36	CD	2_colon	non-inflamed	-1.63461
									individual_36	CD	2_colon	inflamed	-1.25007
									individual_37	UC	2_colon	inflamed	-0.731017
									individual_38	CD	2_colon	inflamed	-0.585622
									individual_38	CD	2_colon	non-inflamed	-1.42254
									individual_39	UC	2_colon	inflamed	-1.13954
									individual_40	CD	2_colon	non-inflamed	-1.64023
									individual_41	UC	2_colon	inflamed	-0.903731
									individual_41	UC	2_colon	inflamed	-0.585217
									individual_42	IBD-neg	2_colon	non-inflamed	-1.66458
									individual_43	IBD-neg	2_colon	non-inflamed	-1.6372
									individual_44	IBD-neg	2_colon	non-inflamed	-1.54986
									individual_45	CD	2_colon	non-inflamed	-1.15918
									individual_46	UC	2_colon	non-inflamed	-1.25188
									individual_46	UC	2_colon	inflamed	-0.814634
									individual_47	CD	2_colon	non-inflamed	-1.39122
									individual_47	CD	2_colon	inflamed	-0.963649
									individual_48	IBD-neg	2_colon	non-inflamed	-1.60072
									individual_49	UC	2_colon	inflamed	-0.744383

## Sheet: Fig 2e
ileum non-inflamed					ileum inflamed							colon non-inflamed					colon inflamed
sample	diagnosis	SLPI_IHC_group			sample	diagnosis	SLPI_IHC_group					sample	diagnosis	SLPI_mono_max_colon_non_inflamed_3			sample	diagnosis	SLPI_mono_max_colon_inflamed_3
individual_1	3_IBD-neg	negative			individual_9	2_UC	negative					individual_1	IBD-neg	negative			individual_1	IBD-neg	negative
individual_12	2_UC	negative			individual_11	1_CD	negative					individual_13	CD	negative			individual_38	UC	negative
individual_14	2_UC	negative			individual_13	1_CD	negative					individual_16	UC	negative			individual_49	CD	negative
individual_16	2_UC	negative			individual_14	2_UC	negative					individual_2	CD	negative			individual_74	IBD-neg	negative
individual_17	2_UC	negative			individual_15	1_CD	negative					individual_20	UC	negative			individual_9	UC	weak
individual_2	1_CD	negative			individual_2	1_CD	negative					individual_22	IBD-neg	negative			individual_11	CD	weak
individual_19	2_UC	negative			individual_21	1_CD	negative					individual_33	CD	negative			individual_14	UC	weak
individual_21	1_CD	negative			individual_23	1_CD	negative					individual_32	CD	negative			individual_19	UC	weak
individual_22	3_IBD-neg	negative			individual_25	1_CD	negative					individual_34	IBD-neg	negative			individual_20	UC	weak
individual_25	1_CD	negative			individual_27	1_CD	negative					individual_36	IBD-neg	negative			individual_24	CD	weak
individual_26	1_CD	negative			individual_31	1_CD	negative					individual_37	UC	negative			individual_26	CD	weak
individual_27	1_CD	negative			individual_32	1_CD	negative					individual_40	IBD-neg	negative			individual_29	CD	weak
individual_3	2_UC	negative			individual_5	1_CD	negative					individual_44	IBD-neg	negative			individual_35	CD	weak
individual_28	2_UC	negative			individual_39	1_CD	negative					individual_45	IBD-neg	negative			individual_37	UC	weak
individual_29	1_CD	negative			individual_49	1_CD	negative					individual_48	IBD-neg	negative			individual_39	CD	weak
individual_30	3_IBD-neg	negative			individual_50	1_CD	negative					individual_4	IBD-neg	negative			individual_43	UC	weak
individual_31	1_CD	negative			individual_54	1_CD	negative					individual_49	CD	negative			individual_51	CD	weak
individual_34	3_IBD-neg	negative			individual_56	1_CD	negative					individual_50	CD	negative			individual_53	UC	weak
individual_35	1_CD	negative			individual_57	1_CD	negative					individual_52	IBD-neg	negative			individual_54	CD	weak
individual_37	2_UC	negative			individual_6	1_CD	negative					individual_53	UC	negative			individual_6	CD	weak
individual_38	2_UC	negative			individual_59	1_CD	negative					individual_57	CD	negative			individual_64	CD	weak
individual_39	1_CD	negative			individual_64	1_CD	negative					individual_6	CD	negative			individual_67	CD	weak
individual_40	3_IBD-neg	negative			individual_70	1_CD	negative					individual_60	IBD-neg	negative			individual_68	CD	weak
individual_41	2_UC	negative			individual_75	1_CD	negative					individual_61	CD	negative			individual_69	UC	weak
individual_42	2_UC	negative			individual_76	1_CD	negative					individual_62	CD	negative			individual_72	UC	weak
individual_43	2_UC	negative			individual_18	1_CD	weak					individual_64	CD	negative			individual_77	CD	weak
individual_44	3_IBD-neg	negative			individual_26	1_CD	weak					individual_66	CD	negative			individual_10	CD	strong
individual_45	3_IBD-neg	negative			individual_61	1_CD	weak					individual_67	CD	negative			individual_12	UC	strong
individual_48	3_IBD-neg	negative			individual_62	1_CD	weak					individual_7	UC	negative			individual_16	UC	strong
individual_4	3_IBD-neg	negative			individual_69	2_UC	weak					individual_46	IBD-neg	negative			individual_17	UC	strong
individual_52	3_IBD-neg	negative			individual_24	1_CD	strong					individual_70	CD	negative			individual_25	CD	strong
individual_53	2_UC	negative			individual_66	1_CD	strong					individual_72	UC	negative			individual_3	UC	strong
individual_56	1_CD	negative			individual_1	3_IBD-neg						individual_74	IBD-neg	negative			individual_28	UC	strong
individual_60	3_IBD-neg	negative			individual_10	1_CD						individual_75	CD	negative			individual_31	CD	strong
individual_64	1_CD	negative			individual_12	2_UC						individual_76	CD	negative			individual_41	UC	strong
individual_65	2_UC	negative			individual_16	2_UC						individual_77	CD	negative			individual_42	UC	strong
individual_66	1_CD	negative			individual_17	2_UC						individual_15	CD	weak			individual_47	UC	strong
individual_7	2_UC	negative			individual_19	2_UC						individual_18	CD	weak			individual_55	CD	strong
individual_72	2_UC	negative			individual_20	2_UC						individual_19	UC	weak			individual_56	CD	strong
individual_74	3_IBD-neg	negative			individual_22	3_IBD-neg						individual_21	CD	weak			individual_63	CD	strong
individual_75	1_CD	negative			individual_3	2_UC						individual_23	CD	weak			individual_65	UC	strong
individual_76	1_CD	negative			individual_28	2_UC						individual_25	CD	weak			individual_71	UC	strong
individual_55	1_CD	weak			individual_29	1_CD						individual_26	CD	weak			individual_78	UC	strong
individual_24	1_CD	strong			individual_30	3_IBD-neg						individual_30	IBD-neg	weak			individual_13	CD
individual_9	2_UC				individual_33	1_CD						individual_31	CD	weak			individual_15	CD
individual_10	1_CD				individual_34	3_IBD-neg						individual_35	CD	weak			individual_18	CD
individual_11	1_CD				individual_35	1_CD						individual_38	UC	weak			individual_2	CD
individual_13	1_CD				individual_36	3_IBD-neg						individual_47	UC	weak			individual_21	CD
individual_15	1_CD				individual_37	2_UC						individual_51	CD	weak			individual_22	IBD-neg
individual_18	1_CD				individual_38	2_UC						individual_59	CD	weak			individual_23	CD
individual_20	2_UC				individual_40	3_IBD-neg						individual_63	CD	weak			individual_27	CD
individual_23	1_CD				individual_41	2_UC						individual_65	UC	weak			individual_30	IBD-neg
individual_33	1_CD				individual_42	2_UC						individual_68	CD	weak			individual_33	CD
individual_32	1_CD				individual_43	2_UC						individual_73	CD	weak			individual_32	CD
individual_36	3_IBD-neg				individual_44	3_IBD-neg						individual_11	CD	strong			individual_34	IBD-neg
individual_5	1_CD				individual_45	3_IBD-neg						individual_24	CD	strong			individual_36	IBD-neg
individual_47	2_UC				individual_47	2_UC						individual_5	CD	strong			individual_5	CD
individual_49	1_CD				individual_48	3_IBD-neg						individual_39	CD	strong			individual_40	IBD-neg
individual_50	1_CD				individual_4	3_IBD-neg						individual_54	CD	strong			individual_44	IBD-neg
individual_51	1_CD				individual_51	1_CD						individual_56	CD	strong			individual_45	IBD-neg
individual_54	1_CD				individual_52	3_IBD-neg						individual_58	CD	strong			individual_48	IBD-neg
individual_57	1_CD				individual_53	2_UC						individual_8	IBD-neg	strong			individual_4	IBD-neg
individual_58	1_CD				individual_55	1_CD						individual_9	UC				individual_50	CD
individual_6	1_CD				individual_58	1_CD						individual_10	CD				individual_52	IBD-neg
individual_59	1_CD				individual_60	3_IBD-neg						individual_12	UC				individual_57	CD
individual_61	1_CD				individual_63	1_CD						individual_14	UC				individual_58	CD
individual_62	1_CD				individual_65	2_UC						individual_17	UC				individual_59	CD
individual_63	1_CD				individual_67	1_CD						individual_27	CD				individual_60	IBD-neg
individual_67	1_CD				individual_68	1_CD						individual_3	UC				individual_61	CD
individual_68	1_CD				individual_7	2_UC						individual_28	UC				individual_62	CD
individual_69	2_UC				individual_46	3_IBD-neg						individual_29	CD				individual_66	CD
individual_46	3_IBD-neg				individual_71	2_UC						individual_41	UC				individual_7	UC
individual_70	1_CD				individual_72	2_UC						individual_42	UC				individual_46	IBD-neg
individual_71	2_UC				individual_73	1_CD						individual_43	UC				individual_70	CD
individual_73	1_CD				individual_74	3_IBD-neg						individual_55	CD				individual_73	CD
individual_77	1_CD				individual_77	1_CD						individual_69	UC				individual_75	CD
individual_78	2_UC				individual_78	2_UC						individual_71	UC				individual_76	CD
individual_8	3_IBD-neg				individual_8	3_IBD-neg						individual_78	UC				individual_8	IBD-neg

## Sheet: Fig 2f
sample	biopsy_location_simple	SLPI_IHC_scores	clinical_disease_activity	diagnosis
1	colon	negative	1_none_mild	CD
2	colon	negative	1_none_mild	UC
3	colon	negative	1_none_mild	CD
4	colon	negative	1_none_mild	CD
5	colon	negative	1_none_mild	UC
6	colon	negative	1_none_mild	CD
7	colon	negative	1_none_mild	CD
8	colon	negative	1_none_mild	CD
9	colon	negative	1_none_mild	CD
10	colon	negative	2_moderate_severe	CD
11	colon	negative	2_moderate_severe	CD
12	colon	negative	2_moderate_severe	CD
13	colon	negative	2_moderate_severe	CD
14	colon	negative	2_moderate_severe	CD
15	colon	negative	2_moderate_severe	CD
16	colon	weak	1_none_mild	UC
17	colon	weak	1_none_mild	CD
18	colon	weak	1_none_mild	UC
19	colon	weak	1_none_mild	CD
20	colon	weak	1_none_mild	CD
21	colon	weak	1_none_mild	CD
22	colon	weak	1_none_mild	CD
23	colon	weak	1_none_mild	UC
24	colon	weak	1_none_mild	CD
25	colon	weak	1_none_mild	CD
26	colon	weak	1_none_mild	CD
27	colon	weak	1_none_mild	UC
28	colon	weak	1_none_mild	CD
29	colon	weak	2_moderate_severe	CD
30	colon	weak	2_moderate_severe	CD
31	colon	weak	2_moderate_severe	UC
32	colon	weak	2_moderate_severe	CD
33	colon	weak	2_moderate_severe	UC
34	colon	weak	2_moderate_severe	CD
35	colon	weak	2_moderate_severe	UC
36	colon	weak	2_moderate_severe	CD
37	colon	weak	2_moderate_severe	UC
38	colon	weak	2_moderate_severe	CD
39	colon	weak	2_moderate_severe	CD
40	colon	weak	2_moderate_severe	CD
41	colon	weak	2_moderate_severe	UC
42	colon	weak	2_moderate_severe	CD
43	colon	strong	1_none_mild	UC
44	colon	strong	1_none_mild	CD
45	colon	strong	1_none_mild	UC
46	colon	strong	2_moderate_severe	CD
47	colon	strong	2_moderate_severe	UC
48	colon	strong	2_moderate_severe	UC
49	colon	strong	2_moderate_severe	CD
50	colon	strong	2_moderate_severe	CD
51	colon	strong	2_moderate_severe	UC
52	colon	strong	2_moderate_severe	CD
53	colon	strong	2_moderate_severe	UC
54	colon	strong	2_moderate_severe	UC
55	colon	strong	2_moderate_severe	UC
56	colon	strong	2_moderate_severe	CD
57	colon	strong	2_moderate_severe	CD
58	colon	strong	2_moderate_severe	CD
59	colon	strong	2_moderate_severe	CD
60	colon	strong	2_moderate_severe	UC
61	colon	strong	2_moderate_severe	UC
62	colon	strong	2_moderate_severe	UC

## Sheet: Fig 2g
sample	SLPI_IHC_scores	diagnosis	biopsy_location_simple	SESCD			sample	SLPI_IHC_scores	diagnosis	biopsy_location_simple	total_UCEIS	UCEIS
sample_1	negative	1_CD	colon	5			sample_1	negative	2_UC	colon	3	3
sample_2	negative	1_CD	colon	8			sample_2	negative	2_UC	colon	2	2
sample_3	negative	1_CD	colon	3			sample_3	strong	2_UC	colon	12	3
sample_4	negative	1_CD	colon				sample_4	strong	2_UC	colon	20	4
sample_5	negative	1_CD	colon	9			sample_5	strong	2_UC	colon	6	5
sample_6	negative	1_CD	colon	4			sample_6	strong	2_UC	colon	10	2
sample_7	negative	1_CD	colon	7			sample_7	strong	2_UC	colon	33	7
sample_8	negative	1_CD	colon	6			sample_8	strong	2_UC	colon	14	3
sample_9	negative	1_CD	colon	12			sample_9	strong	2_UC	colon	14	4
sample_10	negative	1_CD	colon	3			sample_10	strong	2_UC	colon	31	8
sample_11	negative	1_CD	colon	8			sample_11	strong	2_UC	colon	18	6
sample_12	negative	1_CD	colon	7			sample_12	strong	2_UC	colon	22	5
sample_13	negative	1_CD	colon	5			sample_13	strong	2_UC	colon		7
sample_14	strong	1_CD	colon	10			sample_14	weak	2_UC	colon	14	4
sample_15	strong	1_CD	colon				sample_15	weak	2_UC	colon	19	4
sample_16	strong	1_CD	colon	19			sample_16	weak	2_UC	colon	2	2
sample_17	strong	1_CD	colon	23			sample_17	weak	2_UC	colon	8	3
sample_18	strong	1_CD	colon	7			sample_18	weak	2_UC	colon	20	5
sample_19	strong	1_CD	colon	24			sample_19	weak	2_UC	colon	14	4
sample_20	strong	1_CD	colon	15			sample_20	weak	2_UC	colon	12	5
sample_21	strong	1_CD	colon				sample_21	weak	2_UC	colon	21	5
sample_22	strong	1_CD	colon				sample_22	weak	2_UC	colon	20	5
sample_23	weak	1_CD	colon	10
sample_24	weak	1_CD	colon	16
sample_25	weak	1_CD	colon
sample_26	weak	1_CD	colon
sample_27	weak	1_CD	colon	10
sample_28	weak	1_CD	colon	11
sample_29	weak	1_CD	colon	9
sample_30	weak	1_CD	colon	28
sample_31	weak	1_CD	colon	9
sample_32	weak	1_CD	colon	27
sample_33	weak	1_CD	colon	17
sample_34	weak	1_CD	colon	27
sample_35	weak	1_CD	colon	9
sample_36	weak	1_CD	colon	14
sample_37	weak	1_CD	colon
sample_38	weak	1_CD	colon
sample_39	weak	1_CD	colon	13
sample_40	weak	1_CD	colon
sample_41		1_CD	colon	9

## Sheet: Fig 3a
sample	SLPI_IHC_scores	biopsy_location	activity_GHAS	modified_GHAS
individual_1	negative	colon	0	0
individual_1	negative	colon	0	0
individual_1	negative	colon	0	1
individual_9	weak	colon	7	11
individual_10	negative	colon	1	1
individual_10	strong	colon	5	8
individual_11	weak	colon	0	0
individual_11	strong	colon	2	3
individual_12	strong	colon	5	7
individual_13	negative	colon	0	0
individual_14	weak	colon	6	8
individual_15	weak	colon	0	0
individual_16	strong	colon	2	4
individual_16	negative	colon	0	0
individual_17	strong	colon	5	7
individual_17	strong	colon	3	5
individual_18	weak	colon	0	0
individual_2	negative	colon	0	0
individual_2	negative	colon	1	2
individual_19	weak	colon	2	4
individual_19	weak	colon	0	0
individual_20	weak	colon	3	6
individual_20	negative	colon	0	1
individual_21	weak	colon	0	1
individual_22	negative	colon	0	0
individual_23	weak	colon	0	1
individual_24	weak	colon	0	0
individual_24	strong	colon	2	4
individual_25	strong	colon	5	7
individual_25	weak	colon	0	0
individual_26	weak	colon	0	1
individual_26	weak	colon	0	1
individual_3	strong	colon	6	10
individual_28	strong	colon	4	6
individual_29	weak	colon	4	5
individual_30	weak	colon	1	2
individual_31	strong	colon	0	1
individual_31	weak	colon	0	1
individual_33	negative	colon	0	1
individual_33	negative	colon	2	3
individual_32	negative	colon	0	0
individual_34	negative	colon	0	0
individual_35	weak	colon	0	1
individual_35	weak	colon	4	6
individual_36	negative	colon	1	1
individual_37	weak	colon	2	3
individual_37	negative	colon	2	3
individual_5	strong	colon	0	1
individual_38	weak	colon	4	6
individual_38	negative	colon	0	0
individual_39	weak	colon	3	5
individual_39	strong	colon	0	0
individual_40	negative	colon	0	0
individual_41	strong	colon	3	7
individual_42	strong	colon	3	4
individual_43	weak	colon	4	7
individual_44	negative	colon	0	0
individual_45	negative	colon	0	0
individual_47	strong	colon	4	8
individual_47	strong	colon	3	4
individual_47	weak	colon	0	1
individual_48	negative	colon	0	1
individual_4	negative	colon	0	0
individual_49	negative	colon	3	6
individual_49	negative	colon	1	3
individual_50	negative	colon	0	0
individual_51	weak	colon	0	1
individual_51	weak	colon	0	1
individual_52	negative	colon	0	1
individual_53	negative	colon	0	0
individual_53	weak	colon	4	4
individual_54	weak	colon	6	7
individual_54	strong	colon	3	4
individual_55	strong	colon	7	9
individual_56	strong	colon	3	3
individual_56	strong	colon	0	1
individual_57	negative	colon	0	0
individual_58	strong	colon	0	0
individual_6	weak	colon	0	0
individual_6	negative	colon	0	0
individual_59	weak	colon	0	1
individual_60	negative	colon	0	0
individual_61	negative	colon	0	0
individual_62	negative	colon	0	0
individual_63	strong	colon	0	0
individual_63	strong	colon	0	1
individual_63	weak	colon	0	0
individual_64	weak	colon	2	4
individual_64	negative	colon	0	0
individual_65	strong	colon	3	6
individual_65	weak	colon	0	0
individual_66	negative	colon	0	0
individual_67	weak	colon	4	6
individual_67	negative	colon	5	9
individual_68	weak	colon	1	1
individual_68	weak	colon	5	7
individual_7	negative	colon	0	1
individual_69	weak	colon	3	6
individual_46	negative	colon	0	0
individual_70	negative	colon	0	0
individual_71	strong	colon	5	9
individual_71	strong	colon	5	9
individual_72	negative	colon	0	0
individual_72	weak	colon	2	5
individual_72	weak	colon	5	8
individual_73	weak	colon	0	0
individual_74	negative	colon	0	0
individual_74	negative	colon	0	0
individual_75	negative	colon	0	0
individual_76	negative	colon	0	0
individual_77	negative	colon	0	0
individual_77	weak	colon	4	6
individual_78	strong	colon	0	2
individual_8	strong	colon	0	0

## Sheet: Fig 3c
sample	SLPI_IHC_groups	biopsy_location	calprotectin_pos_cells_category
1	negative	colon	less_25
2	strong	colon	more_150
3	strong	colon	less_25
4	weak	colon	less_25
5	negative	colon	less_25
6	weak	colon	more_150
7	strong	colon	more_150
8	weak	colon	more_150
9	strong	colon	more_150
10	negative	colon	less_25
11	weak	colon	more_150
12	weak	colon	less_25
13	strong	colon	25_to_150
14	strong	colon	more_150
15	weak	colon	less_25
16	weak	colon	25_to_150
17	weak	colon	more_150
18	weak	colon	less_25
19	weak	colon	less_25
20	strong	colon	25_to_150
21	strong	colon	more_150
22	weak	colon	25_to_150
23	strong	colon	more_150
24	weak	colon	more_150
25	strong	colon	25_to_150
26	negative	colon	less_25
27	negative	colon	25_to_150
28	weak	colon	more_150
29	negative	colon	25_to_150
30	weak	colon	more_150
31	weak	colon	more_150
32	strong	colon	25_to_150
33	strong	colon	more_150
34	weak	colon	more_150
35	strong	colon	more_150
36	negative	colon	25_to_150
37	negative	colon	less_25
38	weak	colon	25_to_150
39	weak	colon	25_to_150
40	weak	colon	more_150
41	strong	colon	more_150
42	strong	colon	25_to_150
43	negative	colon	less_25
44	strong	colon	less_25
45	weak	colon	less_25
46	negative	colon	less_25
47	negative	colon	less_25
48	strong	colon	25_to_150
49	weak	colon	25_to_150
50	strong	colon	25_to_150
51	negative	colon	less_25
52	weak	colon	25_to_150
53	weak	colon	more_150
54	weak	colon	more_150
55	negative	colon	less_25
56	strong	colon	more_150
57	weak	colon	more_150
58	weak	colon	less_25
59	negative	colon	less_25
60	negative	colon	less_25
61	weak	colon	more_150
62	strong	colon	25_to_150

[truncated: 29 more sheets: Fig 3d, Fig 3e, Fig 4b, Fig 4c, Fig 4d, Fig 4e, Fig 4f, Fig 4g, Fig 5b, Fig 5c, Fig 5d, Fig 5e, Fig 5f, Fig 5g, Fig 6a, Fig 6b, Fig 6c, Fig 6d, Fig 6e, Supp Fig 1 …]
